# Supplementary material for: Regional Living Conditions and Individual Dietary Characteristics of the Russian Population
Source: Nutrients. 2023 Jan 12;15(2):396. doi: 10.3390/nu15020396 (PMC9862910; doi:10.3390/nu15020396)
Supplement: Supplementary file 1 [file nutrients-15-00396-s001.zip]

Archive with 1 entries (1 files):
- nutrients-2139319-supplementary.pdf
